# Supplementary material for: Polynucleotides High Purification Technology (PN HPTTM) Injection Improves Pain Status and Functional Impairment in Hip and Shoulder Tendinitis
Source: J Clin Med. 2025 Feb 20;14(5):1404. doi: 10.3390/jcm14051404 (PMC11901081; doi:10.3390/jcm14051404)
Supplement: Supplementary file 1 [file jcm-14-01404-s001.zip]

Archive with 1 entries (1 files):
- jcm-3459038-supplementary.pdf
